# Supplementary material for: Fascia-Focused Versus Conventional Physiotherapy for Chronic Low Back Pain and Comorbid Depression in Psychosomatic Inpatients
Source: J Clin Med. 2026 May 11;15(10):3698. doi: 10.3390/jcm15103698 (PMC13207669; doi:10.3390/jcm15103698)
Supplement: Supplementary file 1 [file jcm-15-03698-s001.zip]

Archive with 1 entries (1 files):
- jcm-4285052-supplementary.pdf
